# Supplementary material for: Cardiac lymphatics retain LYVE-1-dependent macrophages during neonatal mouse heart regeneration
Source: Nat Cardiovasc Res. 2025 Sep 17;4(10):1258–76. doi: 10.1038/s44161-025-00711-4 (PMC12520984; doi:10.1038/s44161-025-00711-4)
Supplement: Supplementary file 2 — Supplementary Table 1: Number of cells and differentially expressed genes (DEGs) for scRNA-seq analysis of P1 and P7 hearts, uninjured and 1 day and 7 days after infarct. Supplementary Table 2: Macrophage numbers for scRNA-seq analysis of WT versus Lyve1 KO at P2MI7dpi. Supplementary Table 3: PCR primers for genotyping. Supplementary Table 4: Primers for qRT–PCR. Supplementary Table 5: Histology solutions. Supplementary Table 6: List of primary antibodies. Supplementary Table 7: List of secondary antibodies. [file 44161_2025_711_MOESM2_ESM.xlsx]

## Sheet: Supplementary Table 1
Number of cells and differentially expressed genes (DEGs) for scRNA-Seq analysis of P1 and P7 hearts, uninjured, 1 and 7 days post-infarct.
	P1	P7	P1MI1dpi	P7MI1dpi	P1MI7dpi	P7MI7dpi
LEC Cell Number	185	198	138	147	205	65
LEC DEGs	344		65		24
Mac Cell Number	232	242	449	581	458	252
Mac DEGs	111		145		85

## Sheet: Supplementary Table 2
Macrophage numbers for scRNA-Seq analysis of wildtype vs Lyve1 KO at P2MI7dpi
	Wildtype	Lyve1 KO
CCR2+ Mac Number	237	212
CCR2- Mac Number	1196	476
Monocyte Number	534	605

## Sheet: Supplementary Table 3
PCR primers for genotyping
Gene (size)	Primer 1	Primer 2	Primer 3	Primer 4
Vegfr3LacZ/+	TCACTCCCAGCCTAGAGCTGC	CGAGGCAGAGCCACAGGCGC	GACGACAGTATCGGCCTCAG
(500 bp)
GFP	CAGCCCTCTCTTGGAAAGGAGG	TTCTCGGCTCTGTGAATGACA
(211 bp)
Prox1-tdTomato	CTAGGCCACAGAATTGAAAGATCT	GTAGGTGGAAATTCTAGCATCATCC	CTTCACGTACGCCTTGGAC	TGTGCCATAAATCCCAGAGC
(420bp mutant, 324 control)
Lyve1-/-	TCACTCCTATTGAACAGTACC	TCATTCTCAGTATTGTTTTGCC	CGTGAAAAGGTGAGGTTG
(381bp mutant, 310bp control)

## Sheet: Supplementary Table 4
Primers for qRT-PCR
Gene	Forward	Reverse
Eef1e1	TCCAGTAAAGAAGACACCCAGA	GACAAAACCAGCGAGACACA
Rpl44	GCCGCTGGTGGTTGAAGATAA	CGTCGGTTTCTCATTTTTGCCC
F4-80	CTTTGGCTATGGGCTTCCAGTCC	GCAAGGAGGACAGAGTTTATCGTG
Cd68	ACTTCGGGCCATGTTTCTCT	GCTGGTAGGTTGATTGTCGT
Cx3cr1	CCATCTGCTCAGGACCTCAC	CACCAGACCGAACGTGAAGA
Ccr2	AAGGAGCCATACCTGTAAATGC	TGTGGTGAATCCAATGCCCT
Ccr7	TCATTGCCGTGGTGGTAGTCTTCA	ATGTTGAGCTGCTTGCTGGTTTCG
Ccl21	TGAGCTATGTGCAAACCCTGAGGA	TGAGGGCTGTGTCTGTTCAGTTCT
Cd206	CAGGTGTGGGCTCAGGTAGT	TGTGGTGAGCTGAAAGGTGA
Cd86	CTTACGGAAGCACCCATGAT	CCCATTGAAATAAGCTTGCG
Cd80	GGCAAGGCAGCAATACCTTA	CTCTTTGTGCTGCTGATTCG
Ccl24	AATTCCAGAAAACCGAGTGG	TCTTATGGCCCTTCTTGGTG
Lyve1	GGCTTTGAGACTTGCAGCTATG	GCAGGAGTTAACCCAGGTG
Vegfr3	CCATCGAGAGTCTGGACAGC	CCGGGATGGTGGTCACATAG
Nrp2	GCAGGTGAGGATTTTAAAGTGGA	TTTGCCAGATGAGGGGTCAC
Prox1	GAAGGGCTATCACCCAATCA	TGAACCACTTGATGAGCTGC
Has1	GAGGCCTGGTACAACCAAAAG	CTCAACCAACGAAGGAAGGAG
Has2	GAGCACCAAGGTTCTGCTTC	CTCTCCATACGGCGAGAGTC
Has3	TGGACCCAGCCTGCACCATTG	CCCGCTCCACGTTGAAAGCCAT
Il10	GGTTGCCAAGCCTTATCGGA	ACCTGCTCCACTGCCTTGCT
Tnf-α	CTGTAGCCCACGTCGTAGC	TTGAGATCCATGCCGTTG
Il6	GGTATTGCTTGGGATCCACACT	CACTCCTTCTGTGACTCCAGCTT
Il1b	AAAGAATCTATACCTGTCCTGTGTAATGAAA	GGTATTGCTTGGGATCCACACT
ReLn	GGACTAAGAATGCTTATTTCC	GGAAGTAGAATTCATCCATCAG
Itgb1	CTCCAGAAGGTGGCTTTGATGC	GTGAAACCCAGCATCCGTGGAA

## Sheet: Supplementary Table 5
Histology solutions
Solution	Components
X-gal buffer	5mM EGTA, 0.04 % w/v Cl2Mg, 0.02 % v/v NP40, 0.01 % w/v Deoxycholate in PBS.
X-gal fixation	1 % v/v Formaldehyde (37 % stock), 0.2 % v/v Glutaraldehyde (25 % stock) in X-gal buffer.
X-gal staining	5mM K3Fe(CN)6, 5mM K4Fe(CN)6, 1 mg/mL X-Gal substrate in X-gal buffer.

## Sheet: Supplementary Table 6
List of primary antibodies
Primary antibody	Company/Catalogue number	Tissue expression/marker	Dilution	Species raised in
VEGFR3	R&D systems #AF743	Lymphatic endothelium	1 in 50	Goat
LYVE-1	Angiobio	Lymphatic endothelium, tissue-resident macrophages, and endocardium	1 in 400	Rabbit
	#11-034
PODOPLANIN	Fitzgerald #10R-P155A	Lymphatic endothelium and epicardium	1 in 200	Hamster
PHOSPHO-HISTONE H3 (PH3)	Abcam	Proliferation marker	1 in 200	Rabbit
	#AB1791
VE-CADHERIN	R&D systems #AF1002	Adherens junctions	1 in 400	Goat
PECAM1	BD Pharmingen #553370	Endothelium	1 in 200	Rat
CD68	Bio-Rad #MCA1957	Macrophages	1 in 400	Rat
IBA1	Abcam	Macrophages	1 in 200	Goat
	#ab5076
REELIN	RndSystems	Lymphatics	1 in 200	Goat
	#AF3820
ITGB1	Proteintech	Endothelium	1 in 200	Rabbit
	#12594-1-AP	Macrophages
CC3	Invitrogen	Apoptotic Cells	1 in 200	Rabbit
	#PA5-114687
CD44	eBioscience	Leukocytes	1 in 200	Rat
	#14-0441-82	Endothelium
Hyaluronic Acid Binding Protein (HABP)	Amsbio	Hyaluronic acid	1 in 300	Biotin conj.
	#AMS.HKD-BC41

## Sheet: Supplementary Table 7
List of secondary antibodies
Secondary antibody	Supplier	Dilution
AlexaFluor goat α-rabbit 405	Invitrogen	1 in 500
AlexaFluor donkey α-rabbit 405	Abcam	1 in 500
AlexaFluor donkey α-rat 488	Invitrogen	1 in 500
AlexaFluor donkey α-goat 488	Invitrogen	1 in 500
AlexaFluor donkey α-goat 555	Abcam	1 in 500
AlexaFluor goat α-rat 594	Invitrogen	1 in 500
AlexaFluor donkey α-goat 647	Invitrogen	1 in 500
AlexaFluor goat α-hamster 647	Invitrogen	1 in 500
AlexaFluor donkey α-rabbit 647	Invitrogen	1 in 500
Streptavidin, Alexa Fluor 488 Conjugate	Invitrogen	1 in 200
