# Supplementary material for: Cardiac lymphatics retain LYVE-1-dependent macrophages during neonatal mouse heart regeneration
Source: Nat Cardiovasc Res. 2025 Sep 17;4(10):1258–76. doi: 10.1038/s44161-025-00711-4 (PMC12520984; doi:10.1038/s44161-025-00711-4)
Supplement: Supplementary file 3 — Statistical source data. [file 44161_2025_711_MOESM3_ESM.xlsx]

## Sheet: Figure 1E
Total Vessels Length
	P1	P7	P14	P21
	11.1161	41.0707	119.983	178.162
	11.9574		94.0488	178.421
			154.582	142.386

## Sheet: Figure 1F
Total Number of End Points
	P1	P7	P14	P21
	46	234	417	600
	48		401	573
			633	467

## Sheet: Figure 2F
Cardiac Area
	P8	P1MI7dpi
	7.79311	7.79311
	8.04248	9.3482
	7.30617	9.0792
	7.30617	8.04248
	7.54768
	6.83493
	7.79311
	7.06858
	6.15752
	5.10705
	6.3794
	6.6052

## Sheet: Figure 2H
Cardiac Area
	P14	P7MI7dpi
	11.0447	14.1863
	11.3411	12.8825
	12.2542	14.1863
	11.6416	13.5265
	10.7521
	11.9459
	12.8825

## Sheet: Figure 3U
Lumen Size
	n =2	n =3	n =2	n =3
	P8	P14	P1MI7dpi	P7MI7dpi
	8.323	10.297	56.83	17.856
	17.277	15.607	39.625	17.158
	11.148	15.588	18.231	10.729
	13.626	9.21	24.831	20.807
	8.828	16.723	10.73	24.645
	6.463	26.104	20.312	52.029
	7.066	18.986	31.678	106.368
	13.467	23.161	17.366	39.48
		11.777	16.15	74.908
		16.097	20.784	33.513
		10.186	29.428	23.938
		9.941	14.058	33.445
		6.771	8.624	23.938
		9.576	29.114	19.15
		18.856	19.204	18.48
		10.73	19.984	27.419
		16.431	18.964	48.152
		12.927	25.694	15.141
		49.805	17.159	24.077
		19.403	15.959	27.178
		11.579	39.272	23.017
		15.896	26.502	22.229
		23.159	26.674	23.822
		20.311	29.349	26.934
		30.888		18.53
		12.229		27.328
		22.365		21.412
				15.374
				47.75
				29.527
				39.666
				43.393
				46.823
				57.189
				24.462
				45.707
				55.296
				35.111
				36.741
				23.929
				31.919
				32.955
				24.827
				38.049
				44.275
				28.693
				45.142
				61.533
				46.476
				40.073
				41.619
				25.297
				40.426
	P8	P14	P1MI7dpi	P7MI7dpi
	10.7747	17.2075	24.0218	34.4139
	3.77857	8.73298	10.5614	16.7145

## Sheet: Figure 3V
%CD68 Area
		Infarct Area	Cd68-GFP	Remote Area	Cd68-GFP	Infarct Area	Cd68-GFP	Remote Area	Cd68-GFP	Infarct Area	Cd68-GFP	Remote Area	Cd68-GFP
	P1MI;7dpi	108021	15006.9	1.58101e+06	22617	195083	29737.1	1.53258e+06	61702.4	212296	24731.2	3.0652e+06	74902
	%CD68 Area		13.8926		1.43054		15.2433		4.02605		11.6494		2.44363
		Infarct Area	Cd68-GFP	Remote Area	Cd68-GFP	Infarct Area	Cd68-GFP	Remote Area	Cd68-GFP	Infarct Area	Cd68-GFP	Remote Area	Cd68-GFP	Infarct Area	Cd68-GFP	Remote Area	Cd68-GFP
	P7MI;7dpi	399663	120794	4.00466e+06	120956	1.64037e+06	137197	4.9427e+06	90956.7	439671	94621.2	3.96939e+06	95944.9	148640	10680.8	6.12561e+06	226704
	%CD68 Area		30.2239		3.02039		8.36379		1.84022		21.5209		2.41712		7.18567		3.70092

## Sheet: Figure 4L
%CD68 Area
		A1		A2		A3		A4		A5		A6		A7		A8
		DAPI	Cd68-GFP	DAPI	Cd68-GFP	DAPI	Cd68-GFP	DAPI	Cd68-GFP	DAPI	Cd68-GFP	DAPI	Cd68-GFP	DAPI	Cd68-GFP	DAPI	Cd68-GFP
	P1MI;7dpi	39200	747	216400	7500	106700	4024	43168	1612	235627	6765	235627	11120	100841	2091	504792	58548
	Rate	1.90561		3.4658		3.77132		3.73425		2.87106		4.71932		2.07356		11.5984
		B1		B2		B3		B4
		DAPI	Cd68-GFP	DAPI	Cd68-GFP	DAPI	Cd68-GFP	DAPI	Cd68-GFP
	P8	141590	4870	354088	6956	439414	6236	298351	14621
	Rate	3.43951		1.96448		1.41916		4.9006
		C1		C2		C3		C4		C5		C6		C7
		DAPI	Cd68-GFP	DAPI	Cd68-GFP	DAPI	Cd68-GFP	DAPI	Cd68-GFP	DAPI	Cd68-GFP	DAPI	Cd68-GFP	DAPI	Cd68-GFP
	P7MI;7dpi	495542	58646	759624	171300	453310	19751	618203	188185	477188	74275	420532	151693	475238	94421
	Rate	11.8347		22.5506		4.35706		30.4406		15.5651		36.0717		19.8682
		D1		D2		D3		D4		B3
		DAPI	Cd68-GFP	DAPI	Cd68-GFP	DAPI	Cd68-GFP	DAPI	Cd68-GFP	DAPI	Cd68-GFP
	P14	103995	4446	154853	8999	263778	17583.3	240740	18523	73313.3	5505.4
	Rate	4.27521		5.81132		6.66593		7.69419		7.50941

## Sheet: Figure 4M
CX3CR1 Area
		A			B			C			D			E			F			G
		DAPI	CX3CR1-GFP	PH3 of GFP+	DAPI	CX3CR1-GFP	PH3 of GFP+	DAPI	CX3CR1-GFP	PH3 of GFP+	DAPI	CX3CR1-GFP	PH3 of GFP+	DAPI	CX3CR1-GFP	PH3 of GFP+	DAPI	CX3CR1-GFP	PH3 of GFP+	DAPI	CX3CR1-GFP	PH3 of GFP+
	P8	434900	12564.1	305.43	782221	17938.4	701.369	690696	12816.4	198.356	387250	18857.8	329.935	168493	10184.7	461.299	1.13374e+06	50371.7	1067.82	546957	58644.8	1305.23
	Rate		2.88897	2.43097		2.29326	3.90988		1.85557	1.54768		4.86968	1.74959		6.04458	4.52933		4.44295	2.11989		10.722	2.22566
		H			I			J			K			L			M			N			O
		DAPI	CX3CR1-GFP	PH3 of GFP+	DAPI	CX3CR1-GFP	PH3 of GFP+	DAPI	CX3CR1-GFP	PH3 of GFP+	DAPI	CX3CR1-GFP	PH3 of GFP+	DAPI	CX3CR1-GFP	PH3 of GFP+	DAPI	CX3CR1-GFP	PH3	DAPI	CX3CR1-GFP	PH3	DAPI	CX3CR1-GFP	PH3
	P1MI;7dpi	230414	16703.9	101.796	81669.1	6149.8	218.011	281076	10282.6	59.567	270841	19715.9	576.613	243687	27246.9	985.684	193888	13027.8	331.48	157285	3456.42	8.24	451695	16206.1	179.73
	Rate		7.24952	0.609414		7.53014	3.54501		3.65828	0.579301		7.27953	2.92461		11.1811	3.6176		6.71922	2.54441		2.19755	0.238397		3.58785	1.10903
		P			Q			R			S			T			U			V			W			X
		DAPI	CX3CR1-GFP	PH3	DAPI	CX3CR1-GFP	PH3	DAPI	CX3CR1-GFP	PH3	DAPI	CX3CR1-GFP	PH3	DAPI	CX3CR1-GFP	PH3	DAPI	CX3CR1-GFP	PH3	DAPI	CX3CR1-GFP	PH3	DAPI	CX3CR1-GFP	PH3	DAPI	CX3CR1-GFP	PH3
	P14	750566	11683.6	390.49	782735	18807.2	499.169	811000	18959.9	414.221	848893	22186.6	916.547	355323	9308.98	218.14	482793	16887	942.082	1.59319e+06	72825.6	1706.45	1.33823e+06	39877.2	1057.22	1.59226e+06	36911.9	988.13
	Rate		1.55664	3.3422		2.40275	2.65414		2.33784	2.18473		2.61359	4.13108		2.61986	2.34333		3.49776	5.57875		4.57106	2.3432		2.97985	2.6512		2.31821	2.677
		Y			Z			AA			AB			AC			AD			AE			AF			AG			AH
		DAPI	CX3CR1-GFP	PH3				DAPI	CX3CR1-GFP	PH3	DAPI	CX3CR1-GFP	PH3	DAPI	CX3CR1-GFP	PH3	DAPI	CX3CR1-GFP	PH3	DAPI	CX3CR1-GFP	PH3	DAPI	CX3CR1-GFP	PH3	DAPI	CX3CR1-GFP	PH3	DAPI	CX3CR1-GFP	PH3
	P7MI;7dpi	63676.8	7868.43	101.881	366018	58993.2	98.663	706045	73817.6	433.747	877313	66776.3	559.833	1.0893e+06	183796	2905.21	1.19243e+06	105083	1405.06	144500	18561.5	437.738	270305	15426.2	1150.31	371964	24290.9	1446.08	471250	39165.6	1755.24
	Rate		12.3568	1.29481		16.1176	0.167245		10.4551	0.587593		7.61145	0.838371		16.8728	1.58067		8.81257	1.33708		12.8453	2.35831		5.70698	7.45682		6.53043	5.95319		8.311	4.4816

## Sheet: Figure 5J
% of total lymphatic junctions
		P1					P1
		Zipper	Button	Intermediate			Zipper	Button	Intermediate
	2.1	39	2	1		2.1	92.8571	4.7619	2.38095
	2.2	19	3	1		2.2	82.6087	13.0435	4.34783
	2.3	41	3	3		2.3	87.234	6.38298	6.38298
	2.4	50	6	2		2.4	86.2069	10.3448	3.44828
	2.5	32	10	2		2.5	72.7273	22.7273	4.54545
	Proportion	84.5794	11.215	4.20561		Average	84.3268	11.4521	4.2211
		P7					P7
		Zipper	Button	Intermediate			Zipper	Button	Intermediate
	1.7	8	15	4		1.7	29.6296	55.5556	14.8148
	2.1	4	12	5		2.1	19.0476	57.1429	23.8095
	Proportion	25	56.25	18.75		Average	24.3386	56.3492	19.3122
		P14					P14
		Zipper	Button	Intermediate			Zipper	Button	Intermediate
	1.12	11	28	6		1.12	24.4444	62.2222	13.3333
	1.6	6	24	8		1.6	15.7895	63.1579	21.0526
	2.1	5	52	6		2.1	7.93651	82.5397	9.52381
	20x_a	5	32	8		20x_a	11.1111	71.1111	17.7778
	20x_b	3	25	7		20x_b	8.57143	71.4286	20
	Proportion	13.2743	71.2389	15.4867		Average	13.5706	70.0919	16.3375

## Sheet: Figure 7
Cardiac Cine MRI Data
Cardiac Output
Control P29	Control P1MI28dpi	KO P29	KO P1MI28dpi	Control P35	Control P7MI28dpi	KO P35	KO P7MI28dpi	Control P1TMXP2MI28dpi	KO P1TMXP2MI28dpi
15.7	11	12.3	8.6	14.1	14.5	17.6	15.3	15.5	13.5
11.4	12.8	8.9	7.3	17	16.2	17.1	14.7	10.2	11.5
11.8	14.8	13.5	6.7	14.7	15.7	18.3	13.6	13.8	12.1
12.6	18.2	15.1	10.3	13.1	11.5	12.8	12.3	11.5	8.4
11.2	13.6	13.7	14.9	16	15.3	18.3	16.2	16.3	10.7
11.1	14.6	15.8	11.3	15.3	12	19.6	15.1	13.3426	10.4
		13.3		14.3	14	10	13.8		10.5
		13.3		17.2		12.9	13.8		12.8
							14.1		8.2
							16.6		9.2
									9.2
									7.7
									8.6
Stroke Volume
Control P29	Control P1MI28dpi	KO P29	KO P1MI28dpi	Control P35	Control P7MI28dpi	KO P35	KO P7MI28dpi	Control P1TMXP2MI28dpi	KO P1TMXP2MI28dpi
33.5	25.2	25.3	15.6	29.7	28.6	41.7	37	27.7	27.3
22.4	22.5	18.9	18.7	31.1	26.6	31.2	33.3	21	25.5
29.1	28	28.4	16	36.9	30.5	34	29.1	31.2	24
29.2	32.1	30.8	18.3	30	25	24.5	30.3		17.5
25.2	36.8	27.4	21.1	32.7	34.1	32.4	38.3	26.7	21.9
24.3	31.6	32.9	31.7	27.8	23.6	38.4	31.7	34.7	21.8
	28.6	25.9	24.5	29.4	28	32.7	30.9	30.324	21.1
		27		34.1		28.2	30.9		30.3
							29.6		20.5
							34.2		20.7
									21.2
									19.3
									21.5
Ejection Fraction
Control P29	Control P1MI28dpi	KO P29	KO P1MI28dpi	Control P35	Control P7MI28dpi	KO P35	KO P7MI28dpi	Control P1TMXP2MI28dpi	KO P1TMXP2MI28dpi
69.7	64.5	65.9	70.2	67.6	71.6	64.9	67.7	57.3
73.2	56.3	58.9	68.5	71.4	57.5	69.9	70.3	56.8	62.2
68.8	59.1	75	62.7	61.6	79.3	68.8	69.1	74.4	64.9
73.3	63.7	68	64.2	68.5	67.7	57.2	67.9	64.3	63.4
64.6	65.6	73.7	56.1	64.7	63.6	60.8	62.7	72.1	62.2
64.7	61	72.2	61.2	69.2	59.5	64.4	59.6	65.4	57.8
	59.3	75.4	63.6	68.9	53.8	56.5	58.4	63.4818	63.3
		68.1		66.4		63.4	58.6		55.8
							53.1		54.3
							63.1		54.7
									54.8
									66.3
End Diastolic Lumen
Control P29	Control P1MI28dpi	KO P29	KO P1MI28dpi	Control P35	Control P7MI28dpi	KO P35	KO P7MI28dpi	Control P1TMXP2MI28dpi	KO P1TMXP2MI28dpi
48.1	39	38.5	22.3	44	40	64.2	54.7	48.4	35.8
30.5	40	32	27.3	43.5	46.2	44.6	47.4	37	40.9
42.2	47.3	37.8	25.5	59.8	38.5	49.4	42.1	41.972	37
39.9	50.3	45.3	28.4	43.7	37	42.8	44.6		27.7
39	56.2	37.1	37.6	50.6	53.6	53.3	61	37	35.3
37.6	51.7	45.6	51.8	40.2	39.6	59.5	53.3	53	37.7594
	48.3	34.3	38.5	42.6	51.9	42	53	47.768	33.3305
		39.7		51.4		44.5	52.7		54.3354
							55.7		37.7
							54.1		37.8
									38.7
									25.3
									32.4
End Systolic Lumen
Control P29	Control P1MI28dpi	KO P29	KO P1MI28dpi	Control P35	Control P7MI28dpi	KO P35	KO P7MI28dpi	Control P1TMXP2MI28dpi	KO P1TMXP2MI28dpi
14.6	13.9	13.1	6.6	14.2	11.3	22.5	17.7	20.7	8.5
8.2	17.5	13.1	8.6	12.4	19.6	13.4	14.1	16	15.5
13.2	19.3	9.5	9.5	23	7.9	15.4	13	10.724	13
10.6	18.3	14.5	10.2	13.8	12	18.3	14.3	4.7	10.1
13.8	19.3	9.8	16.5	17.8	19.5	20.9	22.7	10.3	13.3
13.3	20.2	12.7	20.1	12.4	16	21.2	21.6	18.4	15.9383
	19.7	8.5	14	13.2	24	18.3	22	17.444	12.2395
		12.7		17.3		16.3	21.8		24.0051
							26.1		17.2
							20		17.1
									17.5
									6
									10.9

[truncated: 18 more sheets: Figure 8C, Figure 8D, Figure 8E, Figure 8N, Ex Data 1B, Ex Data 1C, Ex Data 1D, Ex Data 3G, Ex Data 3H, Ex Data 4, Ex Data 6O, Ex Data 7C, Ex Data 7R, Ex Data 7T, Ex Data 8S, Ex Data 9, Ex Data 10(Y), Ex Data 10(X)]
